# Supplementary material for: Pharmacological inhibition of frizzled 4 delays cell cycle progression and limits oral squamous cell carcinoma growth
Source: Front Cell Dev Biol. 2026 Feb 17;14:1756565. doi: 10.3389/fcell.2026.1756565 (PMC12953554; doi:10.3389/fcell.2026.1756565)
Supplement: Supplementary file 2 [file DataSheet4.csv]

term	p-value	q-value
Cell Cycle	2.764048360185725e-18	2.2474384284891298e-15
Cell Cycle, Mitotic	4.093694769561257e-18	2.2474384284891298e-15
Cell Cycle Checkpoints	6.344266215513681e-11	2.322001434878007e-08
Activation of the Pre-Replicative Complex	3.9695039665404806e-09	1.0896288388153619e-06
Mitotic G1 Phase and G1 S Transition	8.948441139299844e-09	1.965077674190246e-06
M Phase	1.2638687647554562e-08	2.3128798395024847e-06
Extracellular Matrix Organization	2.824453363329358e-08	4.162058676090933e-06
Mitotic Prometaphase	3.032465337771172e-08	4.162058676090933e-06
Resolution of Sister Chromatid Cohesion	7.927546755104222e-08	9.671607041227152e-06
Mitotic Anaphase	1.3151217387148413e-07	1.3293222598684746e-05
Mitotic Metaphase and Anaphase	1.4200488735476145e-07	1.3293222598684746e-05
Signal Transduction	1.4528112129710105e-07	1.3293222598684746e-05
EML4 and NUDC in Mitotic Spindle Formation	1.5833815136507093e-07	1.3373483861449838e-05
G1 S Transition	2.776867300248164e-07	2.1778573540517746e-05
RHO GTPases Activate Formins	3.1380762563611533e-07	2.2970718196563644e-05
Signaling by Receptor Tyrosine Kinases	4.6724133620877596e-07	3.206443669732725e-05
Integrin Cell Surface Interactions	1.0627025696208278e-06	6.863808361433348e-05
G2 M Checkpoints	1.3952992926601268e-06	8.511325685226774e-05
Collagen Formation	1.9804670118909374e-06	0.00011445014626611839
Assembly of Collagen Fibrils and Other Multimeric Structures	2.092027373140161e-06	0.00011485230278539482
Activation of ATR in Response to Replication Stress	2.5334273457819327e-06	0.00013246205836516962
Amplification of Signal From Unattached Kinetochores via a MAD2 Inhibitory Signal	3.160422189716334e-06	0.000144992520698757
Amplification of Signal From the Kinetochores	3.160422189716334e-06	0.000144992520698757
Collagen Degradation	3.290717361351738e-06	0.000144992520698757
Mitotic Spindle Checkpoint	3.3012869011556693e-06	0.000144992520698757
Degradation of the Extracellular Matrix	9.06860262732963e-06	0.00038297406480030516
Regulation of IGF Transport and Uptake by Insulin-like Growth Factor Binding Proteins (IGFBPs)	1.1300601230395234e-05	0.00045955778336940616
Activation of NIMA Kinases NEK9, NEK6, NEK7	1.1747423587770575e-05	0.00046066682497757474
Synthesis of DNA	1.3543055433220514e-05	0.0005127680988164181
Kinesins	1.8923226153577858e-05	0.0006925900772209497
S Phase	1.9973286693983657e-05	0.0007074409287094858
DNA Repair	3.153178709843238e-05	0.0010661978543348878
Separation of Sister Chromatids	3.204419780787914e-05	0.0010661978543348878
Defective B3GALTL Causes PpS	3.31653125521784e-05	0.001071044505361526
O-glycosylation of TSR Domain-Containing Proteins	3.957432322645938e-05	0.0012415030543614972
Nuclear Envelope Breakdown	4.1255169408610984e-05	0.001258282666962635
Homology Directed Repair	4.628687720379672e-05	0.0013735943559396973
DNA Replication	5.174836849271245e-05	0.0014952554896052177
Post-translational Protein Phosphorylation	6.36364172927921e-05	0.0017916099022432237
Non-integrin membrane-ECM Interactions	9.077898478427651e-05	0.0024918831323283903
ECM Proteoglycans	9.817984747241354e-05	0.002629304207919758
DNA Strand Elongation	0.00011057505045825353	0.002890747747694342
HDR Through Homologous Recombination (HRR) or Single Strand Annealing (SSA)	0.0001325621676086058	0.003384959535680213
Unwinding of DNA	0.00015066871131882572	0.0037598692051834235
DNA Replication Pre-Initiation	0.00015445257190794927	0.003768642754553962
Resolution of D-loop Structures Through Holliday Junction Intermediates	0.00018612163562235258	0.004442642519855286
Nuclear Pore Complex (NPC) Disassembly	0.00021876904094435948	0.005004341811602223
Resolution of D-Loop Structures	0.00021876904094435948	0.005004341811602223
Transcriptional Regulation by TP53	0.0002556026974897497	0.0057275869764029635
Gene Expression (Transcription)	0.0002746504041929998	0.0059528648086687565
HDR Through Homologous Recombination (HRR)	0.0002764991851021007	0.0059528648086687565
Fanconi Anemia Pathway	0.0002975003504139927	0.006281834322203154
Generic Transcription Pathway	0.0003080374774245488	0.006381606607776501
RHO GTPase Effectors	0.0003238201685295379	0.006584343426767271
DNA Double-Strand Break Repair	0.00037489063197755965	0.0074841802529338275
Mitotic Prophase	0.0004022350145477298	0.007886679392382273
Signaling by Rho GTPases, Miro GTPases and RHOBTB3	0.00042871111521125224	0.00825832990354307
Syndecan Interactions	0.00044692938588342335	0.00846083561551722
Nuclear Envelope (NE) Reassembly	0.0004909752676345944	0.00913713294682686
Polo-like Kinase Mediated Events	0.0005124424240615102	0.009377696360325637
Signaling by Rho GTPases	0.0006018588238718909	0.010833458829694036
Signaling by TGFB Family Members	0.000629632912166578	0.010992552969215433
G2 M Transition	0.0006307202523320331	0.010992552969215433
Collagen Chain Trimerization	0.0006720517038295659	0.011352504166228667
Elastic Fibre Formation	0.0006720517038295659	0.011352504166228667
Switching of Origins to a Post-Replicative State	0.0006973206263837763	0.01143830770824344
Mitotic G2-G2 M Phases	0.0006979659530531061	0.01143830770824344
Formation of Intermediate Mesoderm	0.0007466979948882896	0.012056976446872678
Crosslinking of Collagen Fibrils	0.0008287335969827049	0.01318117645124265
COPI-dependent Golgi-to-ER Retrograde Traffic	0.0008403300105528102	0.01318117645124265
SUMOylation of DNA Replication Proteins	0.0008557450058207425	0.01323391572381937
Initiation of Nuclear Envelope (NE) Reformation	0.0010295509568200524	0.015485574665594762
Processive Synthesis on the C-strand of the Telomere	0.0010295509568200524	0.015485574665594762
TP53 Regulates Transcription of Cell Cycle Genes	0.0012010318589453818	0.017820715961108503
Collagen Biosynthesis and Modifying Enzymes	0.0012414728342661826	0.018175162293656913
Telomere C-strand (Lagging Strand) Synthesis	0.0013380702913460528	0.019331594472341656
Impaired BRCA2 Binding to RAD51	0.0015300625291645525	0.021818294247047773
Diseases Associated With O-glycosylation of Proteins	0.0017461649897785032	0.02427971680204175
Interleukin-4 and Interleukin-13 Signaling	0.0017469012999647524	0.02427971680204175
HDR Through Single Strand Annealing (SSA)	0.0019737193596926746	0.026754862431389588
Molecules Associated With Elastic Fibres	0.0019737193596926746	0.026754862431389588
Regulation of TP53 Activity	0.0020047845496965456	0.026844554092278136
Condensation of Prometaphase Chromosomes	0.002082584844535441	0.027550339268673663
RAC3 GTPase Cycle	0.0021649056708408377	0.027965487371567527
Signaling by TGF-beta Receptor Complex	0.0021649056708408377	0.027965487371567527
RHOC GTPase Cycle	0.0022194007480132306	0.02833607001533171
Impaired BRCA2 Binding to PALB2	0.002562092038374306	0.03233536848431021
RNA Polymerase II Transcription	0.002692645923437347	0.033596877544706895
Presynaptic Phase of Homologous DNA Pairing and Strand Exchange	0.0028057596067496125	0.03386570228992222
Metabolism of Nucleotides	0.0028124823386423484	0.03386570228992222
Orc1 Removal From Chromatin	0.0028899452726886313	0.03386570228992222
Signaling by PDGF	0.0028899452726886313	0.03386570228992222
Defective Homologous Recombination Repair (HRR) Due to PALB2 Loss of Function	0.0029917787997472273	0.03386570228992222
Defective Homologous Recombination Repair (HRR) Due to BRCA1 Loss of Function	0.0029917787997472273	0.03386570228992222
Defective HDR Through Homologous Recomb Repair Due to PALB2 Loss of BRCA2 RAD51 RAD51C Binding Fnc	0.0029917787997472273	0.03386570228992222
Defective HDR Through Homologous Recombination Repair Due to PALB2 Loss of BRCA1 Binding Function	0.0029917787997472273	0.03386570228992222
Cyclin A B1 B2 Associated Events During G2 M Transition	0.0029917787997472273	0.03386570228992222
Defective Homologous Recombination Repair (HRR) Due to BRCA2 Loss of Function	0.003132197299935091	0.0343915263532873
Diseases of DNA Double-Strand Break Repair	0.003132197299935091	0.0343915263532873
Dual Incision in GG-NER	0.003132197299935091	0.0343915263532873
SUMO E3 Ligases SUMOylate Target Proteins	0.003211795619804544	0.03491635238163752
Processing of DNA Double-Strand Break Ends	0.003457288115382637	0.03710283488796572
Dissolution of Fibrin Clot	0.0034805027262845806	0.03710283488796572
RHOA GTPase Cycle	0.0037516526305588173	0.039608794118784436
Homologous DNA Pairing and Strand Exchange	0.0038657463020160833	0.0404246613296539
G0 and Early G1	0.003993616123748795	0.04098121966239418
Resolution of D-loop Structures Through Synthesis-Dependent Strand Annealing (SDSA)	0.003993616123748795	0.04098121966239418
SUMOylation	0.004179038029405935	0.04248688663229366
Smooth Muscle Contraction	0.004275195585191265	0.043027912663549196
Golgi Cisternae Pericentriolar Stack Reorganization	0.004349816307517269	0.043027912663549196
Nucleotide Biosynthesis	0.004349816307517269	0.043027912663549196
MAPK Family Signaling Cascades	0.004857460603554928	0.04762046198842242
Hemostasis	0.004953881032441689	0.04813594135947765
The Role of GTSE1 in G2 M Progression After G2 Checkpoint	0.005111266488474314	0.04922956670477892
G1 S-Specific Transcription	0.005200572112675046	0.0496541580844974
Anchoring Fibril Formation	0.005339303283651285	0.0505392672883544
Factors Involved in Megakaryocyte Development and Platelet Production	0.005660666753499826	0.053070714900576396
G2 M DNA Replication Checkpoint	0.005703410162357027	0.053070714900576396
Signaling by ALK	0.00588640717862025	0.054313235984243986
Golgi-to-ER Retrograde Transport	0.0060865538124412295	0.05569196738383725
Recycling Pathway of L1	0.006224442786368261	0.05648296016059793
Turbulent Flow Shear Stress Activates Signaling by PIEZO1 and Integrins in Endothelial Cells	0.006629901122431648	0.05966911010188483
Nervous System Development	0.006985843038541838	0.06236142810015398
Regulation of TP53 Activity Through Phosphorylation	0.007431757115001429	0.06580701058283524
Metabolism of Folate and Pterines	0.007695198907576031	0.06705816190887684
Removal of the Flap Intermediate From the C-strand	0.007695198907576031	0.06705816190887684
Diseases of DNA Repair	0.008044947731399967	0.06901056725841534
Extension of Telomeres	0.008044947731399967	0.06901056725841534
Activation of Matrix Metalloproteinases	0.008297655032010881	0.0700124989162948
Recruitment of NuMA to Mitotic Centrosomes	0.008331199260577639	0.0700124989162948
NADE Modulates Death Signalling	0.008416803148407025	0.0700124989162948
Phosphorylation of Emi1	0.008416803148407025	0.0700124989162948
Chromosome Maintenance	0.009011049650006774	0.07430752910978454
Formation of the Nephric Duct	0.009068496266585728	0.07430752910978454
Transcriptional Regulation by E2F6	0.009225602111050547	0.07503489716987778
APC C-mediated Degradation of Cell Cycle Proteins	0.010166072998903413	0.08147699381602883
Regulation of Mitotic Cell Cycle	0.010166072998903413	0.08147699381602883
Signaling by NOTCH2	0.01127820695084332	0.08973529878279685
SUMOylation of DNA Damage Response and Repair Proteins	0.011494370512829912	0.0901487058791946
G2 M DNA Damage Checkpoint	0.011494370512829912	0.0901487058791946
Assembly of the Pre-Replicative Complex	0.012114654930317183	0.09382433568528842
NOTCH4 Intracellular Domain Regulates Transcription	0.012219380694896398	0.09382433568528842
Phosphorylation of the APC C	0.012219380694896398	0.09382433568528842
Formation of the Ureteric Bud	0.014001066544265924	0.10675813240002767
CDC42 GTPase Cycle	0.014323354749019768	0.10846236906499107
Axon Guidance	0.01463155216162338	0.1100372895442635
Post-translational Protein Modification	0.014992115251098505	0.11198192207963373
CDC6 Association With the ORC Origin Complex	0.015208987825757244	0.11283424751811794
MAPK1 MAPK3 Signaling	0.016667856068344596	0.12282755679894206
Signaling by VEGF	0.017003978414710186	0.1243751993899434
Global Genome Nucleotide Excision Repair (GG-NER)	0.017104421774026823	0.1243751993899434
Azathioprine ADME	0.017984136147609093	0.12991172032943937
Condensation of Prophase Chromosomes	0.01911529864183954	0.13629523758901257
CD163 Mediating an Anti-Inflammatory Response	0.019240220242529096	0.13629523758901257
E2F-enabled Inhibition of Pre-Replication Complex Formation	0.019240220242529096	0.13629523758901257
Formation of Incision Complex in GG-NER	0.02067935820118409	0.14555086733910338
RAC2 GTPase Cycle	0.02103696270319957	0.14712474552938298
O-linked Glycosylation	0.02218547466201912	0.1541750074613734
Resolution of AP Sites via the Multiple-Nucleotide Patch Replacement Pathway	0.02253213750806903	0.15559928920666535
p75NTR Regulates Axonogenesis	0.02366465204940728	0.16138998726862855
Formation of the Posterior Neural Plate	0.02366465204940728	0.16138998726862855
Carboxyterminal Post-Translational Modifications of Tubulin	0.02403735436924031	0.16291984628040654
Kidney Development	0.02583279656618464	0.17401478913908425
Signaling by ALK Fusions and Activated Point Mutants	0.02675874359651879	0.17660650682996773
Signaling by ALK in Cancer	0.02675874359651879	0.17660650682996773
Cell Junction Organization	0.02726554580748593	0.17660650682996773
Cyclin D Associated Events in G1	0.02770672177529284	0.17660650682996773
G1 Phase	0.02770672177529284	0.17660650682996773
SUMOylation of RNA Binding Proteins	0.02770672177529284	0.17660650682996773
TGF-beta Receptor Signaling Activates SMADs	0.02770672177529284	0.17660650682996773
Gastrulation	0.02836888418416585	0.17660650682996773
L1CAM Interactions	0.02836888418416585	0.17660650682996773
STAT3 Nuclear Events Downstream of ALK Signaling	0.028460678343043697	0.17660650682996773
Pyrimidine Salvage	0.028460678343043697	0.17660650682996773
Purine Ribonucleoside Monophosphate Biosynthesis	0.028460678343043697	0.17660650682996773
Formation of the Anterior Neural Plate	0.028460678343043697	0.17660650682996773
RHOB GTPase Cycle	0.028499187232395376	0.17660650682996773
Platelet Activation, Signaling and Aggregation	0.028630198739284386	0.17660650682996773
DNA Damage Bypass	0.02965965923555967	0.18193466950080736
Diseases of Signal Transduction by Growth Factor Receptors and Second Messengers	0.030016546132328615	0.18310093140720454
Platelet Calcium Homeostasis	0.030416081788363938	0.18451302653935694
RAF MAP Kinase Cascade	0.030868344375372576	0.1862277039788961
AURKA Activation by TPX2	0.03168201131597737	0.19009206789586425
Developmental Biology	0.03229016535483323	0.19268805195438524
P75 NTR Receptor-Mediated Signalling	0.03342777032992912	0.19524364736110572
NOTCH2 Intracellular Domain Regulates Transcription	0.03360751307035426	0.19524364736110572
Pyrimidine Catabolism	0.03360751307035426	0.19524364736110572
Reversible Hydration of Carbon Dioxide	0.03360751307035426	0.19524364736110572
TP53 Regulates Transcription of Caspase Activators and Caspases	0.03360751307035426	0.19524364736110572
VEGFA-VEGFR2 Pathway	0.03487940384814371	0.20156623908032523
MHC Class II Antigen Presentation	0.03562599024249402	0.20480281301705985
Transcriptional Activity of SMAD2 SMAD3 SMAD4 Heterotrimer	0.03599653738226828	0.20585519815484674
MET Activates PTK2 Signaling	0.03637436916616203	0.20587142961054594
Recognition of DNA Damage by PCNA-containing Replication Complex	0.03637436916616203	0.20587142961054594
Extra-nuclear Estrogen Signaling	0.03685819720475533	0.2075400027221608
RAC1 GTPase Cycle	0.037892095376328525	0.2122730649143302
Platelet Degranulation	0.03829425584785222	0.21343701990325753
Cell Death Signalling via NRAGE, NRIF and NADE	0.03869217158585159	0.2145656787942679
FGFR2c Ligand Binding and Activation	0.03908516202717831	0.2145775395292089
Mitotic Telophase Cytokinesis	0.03908516202717831	0.2145775395292089
MAPK Targets Nuclear Events Mediated by MAP Kinases	0.03956128129985966	0.21611087993654682
Cell-Cell Communication	0.039822974439412503	0.2164634947251234
Signaling by EGFR	0.040622028237623856	0.2197191478074433
Defective TPR May Confer Susceptibility Towards Thyroid Papillary Carcinoma (TPC)	0.042884899144629285	0.22728268440069246
Regulation of Glucokinase by Glucokinase Regulatory Protein	0.042884899144629285	0.22728268440069246
Termination of Translesion DNA Synthesis	0.042884899144629285	0.22728268440069246
snRNP Assembly	0.043055371908327894	0.22728268440069246
Metabolism of Non-Coding RNA	0.043055371908327894	0.22728268440069246
Cytokine Signaling in Immune System	0.04343765757048096	0.22811151629595103
DCC Mediated Attractive Signaling	0.04487439664838381	0.22811151629595103
Mismatch Repair (MMR) Directed by MSH2 MSH3 (MutSbeta)	0.04487439664838381	0.22811151629595103
Mismatch Repair (MMR) Directed by MSH2 MSH6 (MutSalpha)	0.04487439664838381	0.22811151629595103
RUNX3 Regulates NOTCH Signaling	0.04487439664838381	0.22811151629595103
Removal of the Flap Intermediate	0.04487439664838381	0.22811151629595103
Repression of WNT Target Genes	0.04487439664838381	0.22811151629595103
TP53 Regulates Transcription of Genes Involved in G1 Cell Cycle Arrest	0.04487439664838381	0.22811151629595103
Response to Elevated Platelet Cytosolic Ca2+	0.04552793454530346	0.2295176384071609
RHOJ GTPase Cycle	0.04556907574932703	0.2295176384071609
Post NMDA Receptor Activation Events	0.046577833813834985	0.23352722158717265
Centrosome Maturation	0.04868757438907192	0.24189573158009486
Recruitment of Mitotic Centrosome Proteins and Complexes	0.04868757438907192	0.24189573158009486
Nucleotide Excision Repair	0.04977605669547901	0.24618968581817993
