# Supplementary material for: Pharmacological inhibition of frizzled 4 delays cell cycle progression and limits oral squamous cell carcinoma growth
Source: Front Cell Dev Biol. 2026 Feb 17;14:1756565. doi: 10.3389/fcell.2026.1756565 (PMC12953554; doi:10.3389/fcell.2026.1756565)
Supplement: Supplementary file 6 [file DataSheet5.csv]

term	p-value	q-value
CDK1	2.3119507648622967e-08	4.600782022075971e-06
CDK2	7.03062414403858e-06	0.0006995471023318388
CDC7	5.6900232696357856e-05	0.0037743821021917374
AURKB	7.619083540950394e-05	0.003790494061622821
PLK1	0.0004241241024556792	0.01558013736969143
MAPK14	0.0004697528855183346	0.01558013736969143
ROR1	0.0005990392252591665	0.017029829403796302
GSK3B	0.0009185011365242742	0.02284771577104132
CHEK1	0.0015300625291645525	0.033831382589305105
MOK	0.0017678935175591789	0.035181080999427655
ILK	0.0029917787997472273	0.0541239982863362
MINK1	0.004349816307517269	0.06498509813595868
TTK	0.004349816307517269	0.06498509813595868
MAPK1	0.004571815949263425	0.06498509813595868
PDGFRA	0.006629901122431648	0.08220594811271573
CDK7	0.006629901122431648	0.08220594811271573
PRKG1	0.007022618682995817	0.08220594811271573
AURKA	0.008044947731399967	0.08765750377009668
PKMYT1	0.008416803148407025	0.08765750377009668
PTK2	0.008809799373879063	0.08765750377009668
MAPK3	0.0092746849495691	0.08788868118877385
CSNK2A1	0.009810436119968294	0.08873985399425866
MAPK15	0.011593406429781919	0.0988323973255532
ERBB2	0.01191948510458933	0.0988323973255532
VRK1	0.015208987825757244	0.12106354309302766
ATR	0.018988823252358903	0.13674299386654606
KDR	0.01911529864183954	0.13674299386654606
MOS	0.019240220242529096	0.13674299386654606
GSK3A	0.02231977740073443	0.14946317880352455
CDK6	0.02253213750806903	0.14946317880352455
PAK7	0.02366465204940728	0.15191179863974352
IGF1R	0.025667056264659472	0.15532295231253615
PKD1	0.027646891756243356	0.15532295231253615
PIM1	0.027646891756243356	0.15532295231253615
OXSR1	0.028460678343043697	0.15532295231253615
TRRAP	0.028460678343043697	0.15532295231253615
CSNK1E	0.029575475671180577	0.15532295231253615
PAK2	0.02965965923555967	0.15532295231253615
ATM	0.030691578712458114	0.15660574778920933
CDK4	0.03599653738226828	0.1790827734767847
DYRK2	0.03908516202717831	0.18590749938607884
MAPK8	0.03923675866439855	0.18590749938607884
CDK5	0.041089041012837134	0.190156259571037
MAP3K8	0.043055371908327894	0.19472770476721024
LCK	0.04505440825724609	0.19656618362040199
MAPK9	0.04642945652963627	0.19656618362040199
PRKCB	0.04699197954408466	0.19656618362040199
NPR2	0.04840071857989797	0.19656618362040199
PSKH1	0.04840071857989797	0.19656618362040199
